# Supplementary material for: Activated STING in the thymic epithelium alters T cell development and selection leading to autoimmunity
Source: J Clin Invest. 2025 Jun 26;135(17):e180252. doi: 10.1172/JCI180252 (PMC12404769; doi:10.1172/JCI180252)
Supplement: Supporting data values [file jci-135-180252-s028.xlsx]

## Sheet: Figure 1E 
	thymic mTEC cell counts (x10^6)
	WT	CopaE241K/+	CopaE241K/+ x StingGT/GT
	0.0382998	0.0246546	0.0529753
	0.0482092	0.0300647	0.044265
	0.0530283	0.0243401	0.0350469
		0.0309903

## Sheet: Fig.2A-2C
		% CD4SP					% CD8SP					% gate C					% gate D
	Donor	WT	WT	WT	WT		WT	WT	WT	WT		WT	WT	WT	WT		WT	WT	WT	WT
	Host	WT	CopaE241K/+	WT x StingGT/GT	CopaE241K/+ x StingGT/GT		WT	CopaE241K/+	WT x StingGT/GT	CopaE241K/+ x StingGT/GT		WT	CopaE241K/+	WT x StingGT/GT	CopaE241K/+ x StingGT/GT		WT	CopaE241K/+	WT x StingGT/GT	CopaE241K/+ x StingGT/GT
		6.4	8.77	7.23	8.03		1.07	1.07	1.13	1.37		4.4	4.16	4.75	5.85		2.98	2.96	4.22	3.9
		7.77	8.24	8.88	7.39		1.17	2.32	2.42	1.77		4.83	5.02	7.08	5.27		3.76	5.57	5.02	4.38
		6.17	8.3	4.83	4.51		1.03	2.24	1.67	1.23		4.74	5.18	3.71	3.92		3.18	5.76	2.58	2.19
		7.05	9.36	5.44	3.89		1.35	1.74	1.48	0.99		4.37	5.45	4.24	3.12		3.85	5.27	2.93	1.8
		5.39	7.76	4.1	4.73		1	1.4	1.15	1.35		4.27	5.36	3.48	3.72		2.9	4.82	2.16	2.36
		7.07	7.56				1.42	1.36				4.86	4.92				3.69	4.52
		% CD4SP Mature Stage 2
	Donor	WT	CopaE241K/+	WT	CopaE241K/+	WT	WT
	Host	WT	WT	CopaE241K/+	CopaE241K/+	WT x StingGT/GT	CopaE241K/+ x StingGT/GT
		32.1	36.1	45	49.2	26.5	31.2
		35.8	33.3	61	42.3	27	28.7
		39.1	34.4	44.6	51.5	28.5	33.6
		33.5	31.4	49.1	54.8	30.5
		32.5	32.5	44
		32.1	34.8	52.5
		28.2
		% CD8SP Mature Stage 2
	Donor	WT	CopaE241K/+	WT	CopaE241K/+	WT	WT
	Host	WT	WT	CopaE241K/+	CopaE241K/+	WT x StingGT/GT	CopaE241K/+ x StingGT/GT
		31.8	41.8	48.5	44.1	29.1	34.5
		37.3	31.4	43.4	37.6	32.8	33.1
		30.9	34.6	42.7	57.7	32.5	34.2
		32.1	33	54.3	45.4	33.3
		30.6	31.6	48.9
		34.5	37.4	41.9
		36.6

## Sheet: Fig.3A 3C 3D
	GFP-LC3II Reporter							GFP/RFP-LC3II Tandem Reporter
	%GFP-LC3II+mTEChigh			GFP-LC3II Normalized MFI in mTEChigh				% RFP=GFP in mTEChigh					RFP to GFP Ratio in RFP+ mTEChigh
	WT	CopaE241K/+		WT	CopaE241K/+			WT	CopaE241K/+	WT x StingGT/GT	CopaE241K/+ x StingGT/GT		WT	CopaE241K/+	WT x StingGT/GT	CopaE241K/+ x StingGT/GT
	11	24		1	1.72			31.1805	70.523	46.5201	32.1468		1	0.401961	0.893617	1.06383
	12	30		0.96	1.38			33.0254	64.8094	40.418	48.7805		1.23922	0.523529	0.925373	0.904255
	13	27		1	1.4			44.2244	55.3936	47.8173	56.961		1	0.734043	0.80597	0.776119
	13	20		1.12	1.09			41.5441	70.1754				0.946809	0.523529
								32.4111	74.0203				1	0.701493

## Sheet: Fig. 4A -4D
	% CD4SP					TCR high /TCR low Ratio					CD5 on CD4SP Normalized MFI					% Nur77+ within CD4SP					% Treg within CD4SP
Donor	OT-II Tg	OT-II Tg	OT-II Tg	OT-II Tg		OT-II Tg	OT-II Tg	OT-II Tg	OT-II Tg		OT-II Tg	OT-II Tg	OT-II Tg	OT-II Tg		OT-II Tg	OT-II Tg	OT-II Tg	OT-II Tg		OT-II Tg	OT-II Tg	OT-II Tg	OT-II Tg
Host	WT x Rip-mOVA	CopaE241K/+ x Rip-mOVA	WT x StingGT/GT x Rip-mOVA	CopaE241K/+ x StingGT/GT x Rip-mOVA		WT x Rip-mOVA	CopaE241K/+ x Rip-mOVA	WT x StingGT/GT x Rip-mOVA	CopaE241K/+ x StingGT/GT x Rip-mOVA		WT x Rip-mOVA	CopaE241K/+ x Rip-mOVA	WT x StingGT/GT x Rip-mOVA	CopaE241K/+ x StingGT/GT x Rip-mOVA		WT x Rip-mOVA	CopaE241K/+ x Rip-mOVA	WT x StingGT/GT x Rip-mOVA	CopaE241K/+ x StingGT/GT x Rip-mOVA		WT x Rip-mOVA	CopaE241K/+ x Rip-mOVA	WT x StingGT/GT x Rip-mOVA	CopaE241K/+ x StingGT/GT x Rip-mOVA
	5.19	7.65	4.65	3.36		1.01117	2.03042	1.28797	0.859873		1	1.02952	1.07497	1.0317		16.9	0.88	13.3	21.9		4.44	0.27	4.15	12.4
	4.19	9.52	3.72	5.37		0.919753	1.48408	0.991826	0.962406		1.09075	0.911013	0.90041	1.04588		11.9	3.74	23.9	26.5		1.77	0.42	2.84	3.06
	4.75	10.4	2.7	4.83		1.24028	2.23105	0.80315	1.0767		1	0.973144	1.03767	1.27613		12.8	3.56	36.3	26.2		1.14	0.41	7.83	4.08
	3.63	19.2	2.9	5.06		1.46199	4.49686	1.00882	1.09959		1.15666	0.632618	0.926893	0.895595		20.8	2.79	48.1	23.5		2.4	0.5	10.7	2.08
	3.45	14.9	2.66			0.857923	4.63462	1.02695			1.33346	0.730337	1.17654			21	3.1	18.2			9.97	0.44	13.3
	6		6.26			1.21538		1.81061			1.00373		1.07388			20.7		29.5			5.87		1.95
	9.75		7.69			0.81491		2.60577			1.20366		1.25383			27.6		19.4			7.9		1.45
	7.52		4.96			0.926761		1.51282			1		1.41607					20					3.37
	6.1		6.59			1.8125		1.35909			0.803711		1.13126
	10		5.31			1.9145		0.86194			1.11423
	6.28					0.997143					0.820735

## Sheet: Figure 5
Panel A					Panel B			Panel D									Panel E					Panel F
Thymic % CD4 SP		Thymic % VB14			Cleaved caspase 3			Splenic CD4 counts		Splenic VB14 counts		LN CD4 counts		LN VB14 counts			B16					% CD45.1+ CD3+		# CD45.1+ CD3+
Vehicle	Agonist	Vehicle	Agonist		Vehicle	Agonist		Vehicle	Agonist	Vehicle	Agonist	Vehicle	Agonist	Vehicle	Agonist		Day	Group	Host	Volume		Vehicle	Agonist	Vehicle	Agonist
1	0.737226	1	1.25994		1.16522	0.869565		5.88779	10.14	2.9145	5.42348	9.1111	22.4479	8.8672	211.6793*		0	Vehicle	28830	0		0.09776	0.016445	183820	41206.9
1	1.23358	1	1.0948		0.834783	0.713043		5.88779	7.06054	2.9145	3.33449	9.1111	30.2572	8.8672	27.4838		0	Vehicle	28832	0		0.11058	0.025024	326881	103754
1.18841	0.737226	0.940678	1.39144		0.905537	0.996743		5.48592	8.59033	2.71558	4.35027	6.7563	19.9432	6.5754	18.7583		0	Vehicle	28836	0		0.13731	0.021896	484497	95285.8
0.811594	0.432836	1.05932	1.61871		1.09446	0.651466		6.28966	10.6774	3.11343	5.65813	11.4659	72.9588	11.159	89.1314		0	Vehicle	28838	0		0.1106	0.008877	299326	26107.5
0.857143	0.80597	1.03448	1.76259		0.949495	0.848485		7.40929	14.2324	3.79712	7.54232	9.2702	25.7769	8.9265	26.7394		0	Agonist	28831	0		0.12478	0.017448	245601	38561.4
1.14286	0.438406	0.965517	1.44915		1.05051	0.868687		4.36628	15.4299	2.03189	7.72187	8.952	5.4696	8.8079	5.377		0	Agonist	28833	0		0.09347	0.010829	178779	17493.2
0.945495	0.358696	0.981685	1.30509		0.86631	0.97861		7.1498	12.2954	3.47293	6.35388	7.8088	17.1198	6.7383	16.6615		0	Agonist	28834	0		0.08892	0.009336	129920	13668.3
1.05451	0.842857	1.01832	1.43103		1.05882	0.641711		4.62578	15.7924	2.35608	8.55855	10.4134	4.8991	10.9961	4.8712		0	Agonist	28835	0		0.13146	0.013712	182735	23847.5
1.06339	0.940476	0.767123	1.24483		1.07487	0.593583		6.49113	12.0229	3.007	6.37411	7.9702	27.6673	7.6688	27.7993		0	Agonist	28837	0		0.14388		187220
0.936611	0.711905	1.23288	1.5		0.828025	0.789809		5.28444	12.8213	2.82201	6.87292	10.252	7.4611	10.0656	7.4184		4	Vehicle	28836	0
1.18421	1.57508	0.91573	1.95971		1.17197	0.828025		9.27862	28.8557	3.00173	17.6362	7.7956	55.5397	7.6314	60.5228		4	Vehicle	28838	0
0.815789	1.11902	1.08427	0.959707		0.94359	1.04459		2.49696	20.3714	2.82728	12.2911	10.4266	30.9426	10.103	33.3703		4	Agonist	28837	0
1.2093	1.01224	1.18491	1.05495		1.05641	1.04615		7.63528	17.512	3.76559	10.9775	9.1415	36.8492	8.8968	38.9016		5	Vehicle	28830	2.40926
0.790698	0.700779	0.815094	1.24176			0.769231		4.1403	16.3456	2.06342	10.6304	9.0807	6.6772	8.8376	7.2754		5	Vehicle	28832	5.72398
	3.62225		0.477495						15.5875		8.82548		41.0097		39.8615		5	Agonist	28831	0
	0.900388		1.47945						13.3823		7.74916		44.2718		43.0322		5	Agonist	28833	6.0552
	1.26003		1.1272						11.3526		6.3547		18.6776		17.9712		5	Agonist	28834	1.51667
	2.22807		0.896067						16.0128		5.18032		9.6118		9.5054		6	Vehicle	28836	0
	0.855263		0.820225						7.20844		4.66402		3.473		3.3999		6	Vehicle	28838	7.96786
	1.03488		1.07925						8.73657		4.39944		12.9527		12.7989		6	Agonist	28837	0
	1.40698		1.23774						9.1187		4.54453		42.5341		41.8178		7	Vehicle	28830	12.8978
																	7	Vehicle	28832	11.9539
																	7	Vehicle	28836	0
																	7	Vehicle	28838	7.66736
																	7	Agonist	28831	0
																	7	Agonist	28833	7.4529
																	7	Agonist	28834	2.8314
																	7	Agonist	28837	0
																	9	Vehicle	28830	21.966
																	9	Vehicle	28832	24.98
																	9	Vehicle	28836	15.0828
																	9	Vehicle	28838	28.0631
																	9	Agonist	28831	1.87108
																	9	Agonist	28833	19.4289
																	9	Agonist	28834	9.87008
																	9	Agonist	28837	4.0678
																	10	Vehicle	28830	18.5268
																	10	Vehicle	28832	44.3707
																	10	Vehicle	28836	29.0593
																	10	Vehicle	28838	23.3042
																	10	Agonist	28831	3.76875
																	10	Agonist	28833	21.523
																	10	Agonist	28834	9.46687
																	10	Agonist	28837	9.09153
																	12	Vehicle	28830	25.2966
																	12	Vehicle	28832	47.4318
																	12	Agonist	28831	8.14374
																	12	Agonist	28833	16.2188
																	12	Agonist	28834	8.22861
																	13	Vehicle	28830	30.914
																	13	Vehicle	28832	63.0201
																	13	Vehicle	28836	25.8754
																	13	Vehicle	28838	45.4922
																	13	Agonist	28831	7.86542
																	13	Agonist	28833	49.2764
																	13	Agonist	28834	13.9861
																	13	Agonist	28837	8.48229
																	14	Vehicle	28836	27.5349
																	14	Vehicle	28838	74.5987
																	14	Agonist	28837	10.0237
																	15	Vehicle	28836	30.2087
																	15	Vehicle	28838	55.7972
																	15	Agonist	28837	11.3118
																	16	Vehicle	28830	45.7257
																	16	Vehicle	28832	97.1136
																	16	Vehicle	28836	44.3934
																	16	Vehicle	28838	61.9457
																	16	Agonist	28831	21.995
																	16	Agonist	28833	44.4339
																	16	Agonist	28834	21.1702
																	16	Agonist	28837	14.0779
																	17	Vehicle	28830	50.117
																	17	Vehicle	28832	132.365
																	17	Agonist	28831	18.1105
																	17	Agonist	28833	52.3769
																	17	Agonist	28834	24.1917

## Sheet: Supplemental Figure 1A 1D
				1A
				pSTING quantification
				WT	CopaE241K/+
				0.967514	3.27882
				1.0597	2.60336
				0.972782	2.21645
				1D				1D				1D
				Flow % Ccl5+ in mTEC				Flow % Il6+ in mTEC				Flow % Tnfα+ in mTEC
				WT	CopaE241K/+	CopaE241K/+ STING GT/GT		WT	CopaE241K/+	CopaE241K/+ STING GT/GT		WT	CopaE241K/+	CopaE241K/+ STING GT/GT
				11.8	17.7	15.3		14	6.71	11.5		14.4	5.26	20.8
				12.2	15.5	11.1		15.5	12.7	6.32		19.8	15.4	22.6
				10.2	14.7	11.2		7.99	7.07	12.4		13.1	7.32	25.4
				10.5	19.5	10.7		14.4	10.7	13		14.6	16.5	22.5
				9.96	14.5	7.85		6.85	3.17	7.63		6.51	4.45	6.22

## Sheet: Supplemental Figure 2C-2E 
	2D				2D
	% Ly6C+ within thymic B				% CD69+ within thymic B
	WT	CopaE241K/+	CopaE241K/+ x StingGT/GT		WT	CopaE241K/+	CopaE241K/+ x StingGT/GT
	39.6	78.1	29.4		19.8	34.6	18.1
	48.7	83.7	40.7		28.8	35.1	23.2
	58.6	86.6	48.6		31.6	37.6	32.4
	51.6	79.9	42.1		34.1	39.2	33.6
	43.2	84	34.4		26	39.9	26.4
	45.7	82.1	40.9		28.5	32.3	28.7
		78.1				35.5
	2C				2C				2C
	thymic B cell counts (x10^6)				thymic cDC cell counts (x10^6)				thymic cDC1/cDC2 ratio
	WT	CopaE241K/+	CopaE241K/+ x StingGT/GT		WT	CopaE241K/+	CopaE241K/+ x StingGT/GT		WT	CopaE241K/+	CopaE241K/+ x StingGT/GT
	0.398073	0.215649	0.112905		0.113555	0.0535125	0.040936		1.26424	0.707106	0.69191
	0.305756	0.561425	0.0588226		0.0544652	0.132118	0.0320848		1.06947	1.10753	0.773381
	0.422361	0.258816	0.121562		0.0446943	0.0712905	0.0265005		2	0.752688	1
	0.545635	0.275007	0.374236		0.0500594	0.0434441	0.0290449		0.802682	0.94831	1.39604
	0.212302	0.67896	0.631068		0.0269572	0.0744198	0.0483783		0.9375	0.690972	0.961847
	0.936059	0.459853	0.554107		0.0590589	0.0465169	0.0610605		0.802607	0.68984	1
		0.610006				0.0465008				0.598985
	2E				2E				2E				2E
	B-Aire				DC-Aire				B-Fezf2				DC-Fezf2
	WT	CopaE241K/+	CopaE241K/+ x StingGT/GT		WT	CopaE241K/+	CopaE241K/+ x StingGT/GT		WT	CopaE241K/+	CopaE241K/+ x StingGT/GT		WT	CopaE241K/+	CopaE241K/+ x StingGT/GT
	0.86905	0.626	0.60465		0.32715	0.225	2.5061		0.8922	0.7654	1.11035		0.2462	0.13175	9.1623
	0.6928	0.7614	0.511		0.56525	0.61335	0.37175		0.82115	0.3295	0.96435		0.9043	0.38875	0.4641
	1.66465	0.87645	1.85795		5.5035	0.482	0.44415		1.40845	0.98195	2.34825		5.4165	0.0796	0.2869

## Sheet: Supplemental Figure 3A-3B
	3A			3A			3A			3A			3A
	mTEChigh C12FDG Normalized MFI			mTEClow C12FDG Normalized MFI			thymic B C12FDG Normalized MFI			cDC C12FDG Normalized MFI			Thymocyte C12FDG Normalized MFI
	WT	CopaE241K/+		WT	CopaE241K/+		WT	CopaE241K/+		WT	CopaE241K/+		WT	CopaE241K/+
	1.14716	1.18953		1.27692	1.50181		1.90173	1.31792		1.24084	0.782723		1	1.39216
	1.1594	0.983633		1.14681	1.44755		1	0.971098		1	1.14136		1.43137	0.528431
	2.11401	1.38476		2.08179	1.59574		1.12139	0.936416		1.4712	0.929319		3	1.73529
	2.21138	1.2925		2.59396	1.5539								2.9902	1.26471
													1	0.890909
													1	0.945455
													1.03636	0.963636
	3B				3B				3B				3B					3B				3B
	% DP thymocyte AnnexinV+7AAD-				% DN thymocyte AnnexinV+7AAD-				% CD4SP thymocyte AnnexinV+7AAD-				% CD8SP thymocyte AnnexinV+7AAD-					% mTEChigh AnnexinV+7AAD-				% mTEClow AnnexinV+7AAD-				% B AnnexinV+7AAD-
	WT	CopaE241K/+	CopaE241K/+ STING GT/GT		WT	CopaE241K/+	CopaE241K/+ STING GT/GT		WT	CopaE241K/+	CopaE241K/+ STING GT/GT		WT	CopaE241K/+	CopaE241K/+ STING GT/GT			WT	CopaE241K/+	CopaE241K/+ STING GT/GT		WT	CopaE241K/+	CopaE241K/+ STING GT/GT		WT	CopaE241K/+	CopaE241K/+ STING GT/GT
	2.1	3.59	2.5		5.97	7.18	12		3.32	5.82	4.12		1.86	2.16	2.75			45.8	42	44.4		12.7	15.1	13.7		23.7	20.1	27.7
	2.53	4.03	2.16		9.5	9.85	11.3		7.43	4.46	5.29		2.65	3.13	2.46			44.4	35.5	44.2		12.6	21	15.6		27.7	20.1	24.2
	2.75	2.44	1.83		10.7	5.97	8.78		5.83	5.52	5.41		2.81	1.98	2.89			38.8	43.6	48.4		15.2	17	13.9		27.3	22.6	25.1
	2.72	2.45	2.18		10.7	6.01	8.74		7.3	2.26	2.76		3.66	2.2	2.28			40.8	39.3	42.8		11.3	20.3	15.1		14.6	12	13.5
	2.08	3.4	2.34		8.06	6.95	7.14		3.49	4.66	2.76		1.53	1.8	0.57											12.9	6.65	8.99
	2.9	2.48	2.08		6.94	10.8	6.73		3.53	3.74	2.93		1.8	1.88	0.53											10.6	9.27	13.2
	2.27	3.04	2.49		12	8.53	7.16		3.05	3.75	3.21		2.21	1.57	0.72												10.9
		3.32				10				4.11				1.61
	3B				3B				3B				3B					3B				3B
	% DP thymocyte AnnexinV+7AAD+				% DN thymocyte AnnexinV+7AAD+				% CD4SP thymocyte AnnexinV+7AAD+				% CD8SP thymocyte AnnexinV+7AAD+					% mTEChigh AnnexinV+7AAD+				% mTEClow AnnexinV+7AAD+				% B AnnexinV+7AAD+
	WT	CopaE241K/+	CopaE241K/+ STING GT/GT		WT	CopaE241K/+	CopaE241K/+ STING GT/GT		WT	CopaE241K/+	CopaE241K/+ STING GT/GT		WT	CopaE241K/+	CopaE241K/+ STING GT/GT			WT	CopaE241K/+	CopaE241K/+ STING GT/GT		WT	CopaE241K/+	CopaE241K/+ STING GT/GT		WT	CopaE241K/+	CopaE241K/+ STING GT/GT
	0.55	0.89	0.36		3.6	5.36	4.44		0.87	1.52	0.49		0.4	0.72	0.44			41.6	38.8	46.5		42.6	46.7	37.3		6.93	5.67	14.2
	0.31	0.91	0.31		3.85	7.31	4.13		1.48	0.88	1.09		0.78	0.43	0.56			38.7	28.3	42.3		45	61.3	41.2		11.3	5.64	8.92
	0.49	0.67	0.42		4.5	3.44	3.99		1.01	1.75	1.23		0.35	0.53	0.6			38.8	37.7	36.9		46.2	48.2	49.2		9.43	6.7	7.19
	0.48	0.57	0.48		4.65	3.57	3.66		1.39	0.45	0.8		0.48	0.32	0.27			45.4	47	45.6		38.5	40.5	40.9		2.5	1.71	3.97
	0.69	1.35	0.64		5.81	6.32	5.14		1.21	1.73	1.05		0.52	0.84	0.47											2.21	1.53	3.37
	1.24	0.87	0.7		6.37	8.27	5.31		1.3	1.65	1.14		0.79	0.81	0.77											3.23	1.92	2.63
	1.14	1.29	0.67		9.04	11.1	5.05		1.41	1.54	1.17		1.07	0.74	0.62												1.82
		1.46				7.56				2.22				1.07

## Sheet: Supplemental Figure 4A-4D
	4C				4C				4C				4C				4C
	Total thymocyte count (x10^6)				DN thymocyte count (x10^6)				DP thymocyte count (x10^6)				CD4SP thymocyte count (x10^6)				CD8SP thymocyte count (x10^6)
	WT	CopaE241K/+	CopaE241K/+ STING GT/GT		WT	CopaE241K/+	CopaE241K/+ STING GT/GT		WT	CopaE241K/+	CopaE241K/+ STING GT/GT		WT	CopaE241K/+	CopaE241K/+ STING GT/GT		WT	CopaE241K/+	CopaE241K/+ STING GT/GT
	210.237	175.178	165.961		4.91955	5.32542	4.36476		190.265	147.15	150.028		9.14532	13.1909	7.00354		3.61608	6.81444	2.80473
	192.933	303.195	233.487		5.67222	6.94317	8.12535		168.43	265.296	207.103		10.8042	18.7375	11.1607		5.20918	8.03468	4.62305
	247.978	169.723	201.602		8.75363	4.75226	7.76167		218.469	142.568	175.595		12.5973	13.4421	10.9067		3.99245	6.14399	4.73764
	222.4	185.6	185.6		13.8555	8.816	10.1709		176.141	151.821	152.563		11.4314	14.2912	9.03872		3.62512	6.28992	2.8768
	249.6	187.2	240.8		13.3536	8.5176	11.6547		206.918	149.76	203.717		14.7514	16.8293	13.1958		5.46624	5.6608	4.43072
	4A					4A					4B					4B
	% CD4SP					% CD8 SP					% gate C					% gate D
	WT	CopaE241K/+	WT x STING GT/GT	CopaE241K/+ STING GT/GT		WT	CopaE241K/+	WT x STING GT/GT	CopaE241K/+ STING GT/GT		WT	CopaE241K/+	WT x STING GT/GT	CopaE241K/+ STING GT/GT		WT	CopaE241K/+	WT x STING GT/GT	CopaE241K/+ STING GT/GT
	4.35	7.53	4.61	4.22		1.72	3.89	2.08	1.69		4.65	9.07	4.14	3.86		3.05	6.7	3.95	3.3
	5.6	6.18	4.24	4.78		2.7	2.65	2.19	1.98		7.04	7.12	4.27	5.01		4.01	5.15	3.53	3.72
	5.08	7.92	5.48	5.41		1.61	3.62	1.61	2.35		4.94	8.37	4.64	5.56		3.26	6.29	3.58	4.19
	5.91	6.33	4.96	5.71		2.4	2.95	1.63	1.67		4.3	6.08	5.13	6		2.78	5.01	3.64	4.23
	5.48	7.7	6.55	7.4		1.63	3.91	2.67	2.93		5.21	5.73	5.33	5.04		4.93	5.53	3.45	3.94

## Sheet: Supplemental Figure 5B 5D
		5B				5B
		Ifit1 in SP thymocyte				Isg15 in SP thymocyte
	Donor	WT	WT	CopaE241K/+		WT	WT	CopaE241K/+
	Host	CopaE241K/+	WT	WT		CopaE241K/+	WT	WT
		3.09513	1	0.223756		2.77022	1	5.31474
		8.75435	0.262429	1.04972		5.57897	0.15932	1.18099
		17.3878	1.31039	0.790041		16.6794	1.34723	9.12611
		6.32033	0.514057	2.34567		5.73582	1	2.20381
		8.45614	1			4.69134	0.97942
			5D
			% CD4SP Semi-Mature
		Donor	WT	CopaE241K/+	WT	CopaE241K/+	WT	WT
		Host	WT	WT	CopaE241K/+	CopaE241K/+	WT x StingGT/GT	CopaE241K/+ x StingGT/GT
			38.7	19.4	18.7	11.1	32.8	29
			35.3	19.2	11.3	8.61	33.1	29.8
			22	35.3	12.3	5.67	29.7	27
			22	21.5	9.41	2.45	27.1
			23.9	23.5	11.7
			28.8	24.5	8.34
			33.1
			5D
			% CD8SP Mature Stage 1
		Donor	WT	CopaE241K/+	WT	CopaE241K/+	WT	WT
		Host	WT	WT	CopaE241K/+	CopaE241K/+	WT x StingGT/GT	CopaE241K/+ x StingGT/GT
			26.6	6.49	3.98	14.4	29.5	18.7
			22.7	24.3	14.2	16.9	21.1	18.3
			22.5	29.9	19.6	3.06	29	22.2
			20.4	21	14.1	8.33	21.3
			35.8	24	11.5
			30.1	19.3	16.6
			23.5

[truncated: 6 more sheets: Supplemental Figure 6B-6G, Supplemental Figure 7A-7E, Supplemental Figure 8, Supplemental Figure 9A-9E, Supplemental Figure 10B, Supplemental Figure 11]
